# Supplementary material for: Allelopathic Potential of Marsdenia tenacissima (Roxb.) Moon against Four Test Plants and the Biological Activity of Its Allelopathic Novel Compound, 8-Dehydroxy-11β-O-Acetyl-12β-O-Tigloyl-17β-Marsdenin
Source: Plants (Basel). 2023 Apr 15;12(8):1663. doi: 10.3390/plants12081663 (PMC10142190; doi:10.3390/plants12081663)
Supplement: Supplementary file 1 [file plants-12-01663-s001.zip]

Archive with 1 entries (1 files):
- plants-2292196-supplementary.pdf
